# Supplementary material for: A Systematic Profiling of the Components of Kukeya Tablets, a Traditional Ethnic Medicine Prescription, by Ultra-High-Performance Liquid Chromatography–Quadrupole/Orbitrap High-Resolution Mass Spectrometry
Source: Pharmaceuticals (Basel). 2025 Mar 24;18(4):457. doi: 10.3390/ph18040457 (PMC12030101; doi:10.3390/ph18040457)
Supplement: Supplementary file 1 [file pharmaceuticals-18-00457-s001.zip]

Archive with 1 entries (1 files):
- pharmaceuticals-3508029-supplementary.pdf
